# Supplementary material for: Deciphering the genetic control of fruit texture in apple by multiple family-based analysis and genome-wide association
Source: J Exp Bot. 2017 Feb 24;68(7):1451–66. doi: 10.1093/jxb/erx017 (PMC5441909; doi:10.1093/jxb/erx017)
Supplement: Supplementary Data [file erx017_Supplementary_Data.zip]

Archive with 2 entries (2 files):
- supplementary_figures_S1_S8.pdf
- supplementary_tables_S1_S6.pdf
